# Supplementary material for: Assessment of Inflammation and Calcification in Pseudoxanthoma Elasticum Arteries and Skin with 18F-FluroDeoxyGlucose and 18F-Sodium Fluoride Positron Emission Tomography/Computed Tomography Imaging: The GOCAPXE Trial
Source: J Clin Med. 2020 Oct 27;9(11):3448. doi: 10.3390/jcm9113448 (PMC7692997; doi:10.3390/jcm9113448)
Supplement: Supplementary file 1 [file jcm-09-03448-s001.zip]

Archive with 2 entries (2 files):
- jcm-938075-supplementary (2)/jcm-938075-supplementary.docx
- jcm-938075-supplementary (2)/Video1.mp4
